# Supplementary material for: Integrative taxonomy of root aphid parasitoids from the genus Paralipsis (Hymenoptera, Braconidae, Aphidiinae) with description of new species
Source: Zookeys. 2019 Mar 18;831:49–69. doi: 10.3897/zookeys.831.31808 (PMC6433813; doi:10.3897/zookeys.831.31808)
Supplement: XML Treatment for Paralipsis brachycaudi [file zookeys.831.31808-treatment1.xml]

<!DOCTYPE tp:taxon-treatment
  PUBLIC "-//TaxonX//DTD Taxonomic Treatment Publishing DTD v0 20100105//EN" "tax-treatment-NSO.dtd">
<tp:taxon-treatment xmlns:tp="http://www.plazi.org/taxpub"><tp:treatment-meta><kwd-group><label>Taxon classification</label><kwd><named-content xmlns:xlink="http://www.w3.org/1999/xlink" content-type="kingdom">Animalia</named-content></kwd><kwd><named-content xmlns:xlink="http://www.w3.org/1999/xlink" content-type="order">Hymenoptera</named-content></kwd><kwd><named-content xmlns:xlink="http://www.w3.org/1999/xlink" content-type="family">Braconidae</named-content></kwd></kwd-group><mixed-citation publication-type="journal"><person-group><name><surname>Mitrović</surname><given-names>Milana</given-names></name><name><surname>Starý</surname><given-names>Petr</given-names></name><name><surname>Jakovljević</surname><given-names>Miljana</given-names></name><name><surname>Petrović</surname><given-names>Andjeljko</given-names></name><name><surname>Žikić</surname><given-names>Vladimir</given-names></name><name><surname>Pérez Hidalgo</surname><given-names>Nicolás</given-names></name><name><surname>Tomanović</surname><given-names>Željko</given-names></name></person-group><article-title>Integrative taxonomy of root aphid parasitoids from the genus <italic><tp:taxon-name><tp:taxon-name-part taxon-name-part-type="genus" reg="Paralipsis">Paralipsis</tp:taxon-name-part></tp:taxon-name></italic> (<tp:taxon-name><tp:taxon-name-part taxon-name-part-type="order">Hymenoptera</tp:taxon-name-part></tp:taxon-name>, <tp:taxon-name><tp:taxon-name-part taxon-name-part-type="family">Braconidae</tp:taxon-name-part></tp:taxon-name>, <tp:taxon-name><tp:taxon-name-part taxon-name-part-type="subfamily">Aphidiinae</tp:taxon-name-part></tp:taxon-name>) with description of new species</article-title><source>Zookeys</source><day>18</day><month>3</month><year>2019</year><volume>831</volume><fpage>49</fpage><lpage>69</lpage><pub-id pub-id-type="doi">10.3897/zookeys.831.31808</pub-id></mixed-citation></tp:treatment-meta><tp:nomenclature><tp:taxon-name>
              <tp:taxon-name-part taxon-name-part-type="genus" reg="Paralipsis">Paralipsis</tp:taxon-name-part>
              <tp:taxon-name-part taxon-name-part-type="species" reg="brachycaudi">brachycaudi</tp:taxon-name-part>
              <object-id xmlns:xlink="http://www.w3.org/1999/xlink" content-type="zoobank" xlink:type="simple">http://zoobank.org/E2918E28-9DA3-41C1-8ABA-3546CF423793</object-id>
            </tp:taxon-name><tp:taxon-authority>Tomanović &amp; Starý</tp:taxon-authority><tp:taxon-status xmlns:xlink="http://www.w3.org/1999/xlink" xlink:type="simple">sp. n.</tp:taxon-status><xref ref-type="fig" rid="F6">Figures 6–14</xref></tp:nomenclature><tp:treatment-sec sec-type="material" id="SECID0EZIAI"><title>Material.</title><p>Holotype ♀, Czech Republic, Čejč, 28.V.1963, reared from <italic><tp:taxon-name><tp:taxon-name-part taxon-name-part-type="genus" reg="Brachycaudus">Brachycaudus</tp:taxon-name-part><tp:taxon-name-part taxon-name-part-type="species" reg="mordvilkoi">mordvilkoi</tp:taxon-name-part></tp:taxon-name></italic> Hille Ris Lambers on <italic><tp:taxon-name><tp:taxon-name-part taxon-name-part-type="genus" reg="Echium">Echium</tp:taxon-name-part><tp:taxon-name-part taxon-name-part-type="species" reg="vulgare">vulgare</tp:taxon-name-part></tp:taxon-name></italic> L., leg. J Holman; deposited in the <abbrev xmlns:xlink="http://www.w3.org/1999/xlink" xlink:title="Biology Center, Institute of Entomology, České Budějovice, Czech Republic" id="ABBRID0EVJAI" xlink:type="simple">IECR</abbrev> collection, slide mounted.</p><p>Paratypes 2♀♀, Czech Republic, Prague, 26.IX.1960, reared from <italic><tp:taxon-name><tp:taxon-name-part taxon-name-part-type="genus" reg="Brachycaudus">Brachycaudus</tp:taxon-name-part><tp:taxon-name-part taxon-name-part-type="species" reg="ballotae">ballotae</tp:taxon-name-part></tp:taxon-name></italic> (Passerini) on <italic><tp:taxon-name><tp:taxon-name-part taxon-name-part-type="genus" reg="Ballota">Ballota</tp:taxon-name-part><tp:taxon-name-part taxon-name-part-type="species" reg="nigra">nigra</tp:taxon-name-part></tp:taxon-name></italic> L., leg. J Holman; deposited in the <abbrev xmlns:xlink="http://www.w3.org/1999/xlink" xlink:title="Faculty of Biology, Institute of Zoology, Belgrade, Serbia" id="ABBRID0ERKAI" xlink:type="simple">FBS</abbrev> collection, slide mounted. Germany, Erlangen, Nordbayern, reared from <italic><tp:taxon-name><tp:taxon-name-part taxon-name-part-type="genus" reg="Tetraneura">Tetraneura</tp:taxon-name-part><tp:taxon-name-part taxon-name-part-type="species" reg="ulmi">ulmi</tp:taxon-name-part></tp:taxon-name></italic> (L.) on <italic><tp:taxon-name><tp:taxon-name-part taxon-name-part-type="genus" reg="Avena">Avena</tp:taxon-name-part><tp:taxon-name-part taxon-name-part-type="species" reg="sativa">sativa</tp:taxon-name-part></tp:taxon-name></italic> L., leg. H. Zwölfer; deposited in the <abbrev xmlns:xlink="http://www.w3.org/1999/xlink" xlink:title="Biology Center, Institute of Entomology, České Budějovice, Czech Republic" id="ABBRID0ELLAI" xlink:type="simple">IECR</abbrev> collection, slide mounted.</p></tp:treatment-sec><tp:treatment-sec sec-type="diagnosis" id="SECID0EPLAI"><title>Diagnosis.</title><p>The new species morphologically resembles <italic><tp:taxon-name><tp:taxon-name-part taxon-name-part-type="genus" reg="Paralipsis">P.</tp:taxon-name-part><tp:taxon-name-part taxon-name-part-type="species" reg="enervis">enervis</tp:taxon-name-part></tp:taxon-name></italic> in petiole shape, absence of longitudinal placodes from flagellomeres 1 (F<sub>1</sub>) and 2 (F<sub>2</sub>), and fore wing venation pattern. <italic><tp:taxon-name><tp:taxon-name-part taxon-name-part-type="genus" reg="Paralipsis">Paralipsis</tp:taxon-name-part><tp:taxon-name-part taxon-name-part-type="species" reg="brachycaudi">brachycaudi</tp:taxon-name-part></tp:taxon-name></italic> sp. n. differs from <italic><tp:taxon-name><tp:taxon-name-part taxon-name-part-type="genus" reg="Paralipsis">P.</tp:taxon-name-part><tp:taxon-name-part taxon-name-part-type="species" reg="enervis">enervis</tp:taxon-name-part></tp:taxon-name></italic> in having a longer petiole (Figure <xref ref-type="fig" rid="F6">13</xref>), the ratio between petiole length and width at the spiracle level is 1.50-1.60 in <italic><tp:taxon-name><tp:taxon-name-part taxon-name-part-type="genus" reg="Paralipsis">P.</tp:taxon-name-part><tp:taxon-name-part taxon-name-part-type="species" reg="brachycaudi">brachycaudi</tp:taxon-name-part></tp:taxon-name></italic> sp. n., while in <italic><tp:taxon-name><tp:taxon-name-part taxon-name-part-type="genus" reg="Paralipsis">P.</tp:taxon-name-part><tp:taxon-name-part taxon-name-part-type="species" reg="enervis">enervis</tp:taxon-name-part></tp:taxon-name></italic> it is 1.30–1.40; somewhat shorter F<sub>1</sub> and F<sub>2</sub> (Figure <xref ref-type="fig" rid="F6">7</xref>) (the ratio between length and width of F<sub>1</sub> and F<sub>2</sub> is approximately 2.00 in <italic><tp:taxon-name><tp:taxon-name-part taxon-name-part-type="genus" reg="Paralipsis">P.</tp:taxon-name-part><tp:taxon-name-part taxon-name-part-type="species" reg="brachycaudi">brachycaudi</tp:taxon-name-part></tp:taxon-name></italic> sp. n., as opposed to 2.20–2.30 in <italic><tp:taxon-name><tp:taxon-name-part taxon-name-part-type="genus" reg="Paralipsis">P.</tp:taxon-name-part><tp:taxon-name-part taxon-name-part-type="species" reg="enervis">enervis</tp:taxon-name-part></tp:taxon-name></italic>); and a propodeum that is smooth with just a few rugosities at the side (Figure <xref ref-type="fig" rid="F6">9</xref>), while the propodeum in <italic><tp:taxon-name><tp:taxon-name-part taxon-name-part-type="genus" reg="Paralipsis">P.</tp:taxon-name-part><tp:taxon-name-part taxon-name-part-type="species" reg="enervis">enervis</tp:taxon-name-part></tp:taxon-name></italic> sometimes possess rugosities in the central parts which indicate for the presence of a central areola. Additionally, F<sub>1</sub> and F<sub>2</sub> are light-brown to yellow in <italic><tp:taxon-name><tp:taxon-name-part taxon-name-part-type="genus" reg="Paralipsis">P.</tp:taxon-name-part><tp:taxon-name-part taxon-name-part-type="species" reg="brachycaudi">brachycaudi</tp:taxon-name-part></tp:taxon-name></italic> sp. n., while in <italic><tp:taxon-name><tp:taxon-name-part taxon-name-part-type="genus" reg="Paralipsis">P.</tp:taxon-name-part><tp:taxon-name-part taxon-name-part-type="species" reg="enervis">enervis</tp:taxon-name-part></tp:taxon-name></italic> only half of flagellomere 1 is yellow and the remaining parts of the flagellomeres are brown. The ovipositor sheath in <italic><tp:taxon-name><tp:taxon-name-part taxon-name-part-type="genus" reg="Paralipsis">P.</tp:taxon-name-part><tp:taxon-name-part taxon-name-part-type="species" reg="brachycaudi">brachycaudi</tp:taxon-name-part></tp:taxon-name></italic> sp. n. (Figure <xref ref-type="fig" rid="F6">14</xref>) is more elongated than in <italic><tp:taxon-name><tp:taxon-name-part taxon-name-part-type="genus" reg="Paralipsis">P.</tp:taxon-name-part><tp:taxon-name-part taxon-name-part-type="species" reg="enervis">enervis</tp:taxon-name-part></tp:taxon-name></italic>.</p><fig id="F6" position="float" orientation="portrait"><label>Figures 6–14.</label><caption><p><italic><tp:taxon-name><tp:taxon-name-part taxon-name-part-type="genus" reg="Paralipsis">Paralipsis</tp:taxon-name-part><tp:taxon-name-part taxon-name-part-type="species" reg="brachycaudi">brachycaudi</tp:taxon-name-part></tp:taxon-name></italic> sp. n., female <bold>6</bold> head, anterior view <bold>7</bold> antennae, lateral view <bold>8</bold> scutellum, dorsal view <bold>9</bold> propodeum, dorsal view <bold>10</bold> second-fourth segments of fore tarsus, dorsal view <bold>11</bold> hind leg, lateral view <bold>12</bold> fore wing <bold>13</bold> petiole, dorsal view <bold>14</bold> ovipositor sheath, lateral view.</p></caption><graphic xmlns:xlink="http://www.w3.org/1999/xlink" xlink:href="zookeys-831-049-g006.jpg" position="float" orientation="portrait" xlink:type="simple" id="oo_274612.jpg"/></fig></tp:treatment-sec><tp:treatment-sec sec-type="description" id="SECID0EDSAI"><title>Description.</title><p><bold><italic>Female</italic></bold>: <italic>Head</italic> (Figure <xref ref-type="fig" rid="F6">6</xref>) rounded, narrower than mesosoma at tegulae, bearing sparse setae (Figure <xref ref-type="fig" rid="F6">6</xref>). Head 1.1 times wider than long medially. Eyes oval, small with scarse and long setae. Tentorial index approximately 0.95. Clypeus with 15–20 long setae. Maxillary and labial palpi with one palpomere each. Ocular-ocelar line: diameter of posterior ocellus: Postocelar line=12:4:14. Malar space: height of eye =20:26. Antenna 16-segmented, filiform (Figure <xref ref-type="fig" rid="F6">7</xref>). Scapus widened at the tip, vase shaped at lateral view. Pedicel subspherical. F<sub>1</sub> equal to F<sub>2</sub> and F<sub>3</sub> and 2.0–2.1 times as long as its maximum width at the middle. Penultimate flagellomera 1.6 times as long as wide. F<sub>1</sub>, F<sub>2</sub> and F<sub>3</sub> without and F<sub>4</sub> with one short longitudinal placode (Figure <xref ref-type="fig" rid="F6">7</xref>). Flagellomeres covered uniformly with short appressed and semi-erect setae.</p><p><italic>Mesosoma</italic>: Mesoscutum smooth, and only moderately sculptured within small central area, usually with four rows of setae along its dorsolateral part. Mesoscutum 1.4 times as long as wide. Scutellum (Figure <xref ref-type="fig" rid="F6">8</xref>) smooth elongated, bearing 20–30 long setae in the central part. Propodeum (Figure <xref ref-type="fig" rid="F6">9</xref>) smooth, sometimes with rugosities laterally. Upper and lower parts of propodeum with 3–5 and 15–20 long setae on each side (Figure <xref ref-type="fig" rid="F6">9</xref>). Fore wing (Figure <xref ref-type="fig" rid="F6">12</xref>) densely pubescent, with long marginal setae, longer than those on fore wing surface. Vein 2-1A sclerotized (Figure <xref ref-type="fig" rid="F6">12</xref>). Pterostigma triangular, 1.7–1.9 times as long as its width (Figure <xref ref-type="fig" rid="F6">12</xref>). Secondfourth segments of fore tarsus in dorsal view (Figure <xref ref-type="fig" rid="F6">10</xref>) almost as long as wide (1.1–1.2 times as long as wide) and medium sized of apical bristles. Hind tibia medially and femur subbasally parallel-sided (Figure <xref ref-type="fig" rid="F6">11</xref>).</p><p><italic>Metasoma</italic>: Petiole (Figure <xref ref-type="fig" rid="F6">13</xref>) smooth, with prominent spiracular tubercles, its length 1.50–1.60 times its width at spiracles and maximum width at level of spiracles 0.7 times distance between spiracle and apex of tergite 1; 10–15 setae positioned on posterior dorsolateral margin on each side. Ovipositor sheath (Figure <xref ref-type="fig" rid="F6">14</xref>) elongated, dorsally straight, narrowed toward tip, bearing 2–6 long setae on the ventral and dorsal surface. Length of ovipositor sheath 2.25–2.87 times its maximum width.</p><p><italic>Length</italic>: body 1.5–2.0 mm; fore wing 1.3–1.7 mm.</p><p><italic>Coloration</italic>: General body color light-brown to brown. Head brown with light-brown mouthparts. Scape and pedicel yellow to light-brown. Flagellomere 1 and 2 yellow, remaining parts of antennae brown. Mesosoma brown. Legs yellow to light-brown. Propodeum yellow. Metasoma brown. Petiole yellow. Ovipositor sheath dark-brown.</p><p><italic>Male</italic>: unknown.</p></tp:treatment-sec><tp:treatment-sec sec-type="etymology" id="SECID0EKVAI"><title>Etymology.</title><p>The name of the new species is derived from that of its aphid host.</p></tp:treatment-sec><tp:treatment-sec sec-type="distribution" id="SECID0EPVAI"><title>Distribution.</title><p>Czech Republic, Germany.</p></tp:treatment-sec></tp:taxon-treatment>
