# Supplementary material for: Integrative taxonomy of root aphid parasitoids from the genus Paralipsis (Hymenoptera, Braconidae, Aphidiinae) with description of new species
Source: Zookeys. 2019 Mar 18;831:49–69. doi: 10.3897/zookeys.831.31808 (PMC6433813; doi:10.3897/zookeys.831.31808)
Supplement: XML Treatment for Paralipsis rugosa [file zookeys.831.31808-treatment2.xml]

<!DOCTYPE tp:taxon-treatment
  PUBLIC "-//TaxonX//DTD Taxonomic Treatment Publishing DTD v0 20100105//EN" "tax-treatment-NSO.dtd">
<tp:taxon-treatment xmlns:tp="http://www.plazi.org/taxpub"><tp:treatment-meta><kwd-group><label>Taxon classification</label><kwd><named-content xmlns:xlink="http://www.w3.org/1999/xlink" content-type="kingdom">Animalia</named-content></kwd><kwd><named-content xmlns:xlink="http://www.w3.org/1999/xlink" content-type="order">Hymenoptera</named-content></kwd><kwd><named-content xmlns:xlink="http://www.w3.org/1999/xlink" content-type="family">Braconidae</named-content></kwd></kwd-group><mixed-citation publication-type="journal"><person-group><name><surname>Mitrović</surname><given-names>Milana</given-names></name><name><surname>Starý</surname><given-names>Petr</given-names></name><name><surname>Jakovljević</surname><given-names>Miljana</given-names></name><name><surname>Petrović</surname><given-names>Andjeljko</given-names></name><name><surname>Žikić</surname><given-names>Vladimir</given-names></name><name><surname>Pérez Hidalgo</surname><given-names>Nicolás</given-names></name><name><surname>Tomanović</surname><given-names>Željko</given-names></name></person-group><article-title>Integrative taxonomy of root aphid parasitoids from the genus <italic><tp:taxon-name><tp:taxon-name-part taxon-name-part-type="genus" reg="Paralipsis">Paralipsis</tp:taxon-name-part></tp:taxon-name></italic> (<tp:taxon-name><tp:taxon-name-part taxon-name-part-type="order">Hymenoptera</tp:taxon-name-part></tp:taxon-name>, <tp:taxon-name><tp:taxon-name-part taxon-name-part-type="family">Braconidae</tp:taxon-name-part></tp:taxon-name>, <tp:taxon-name><tp:taxon-name-part taxon-name-part-type="subfamily">Aphidiinae</tp:taxon-name-part></tp:taxon-name>) with description of new species</article-title><source>Zookeys</source><day>18</day><month>3</month><year>2019</year><volume>831</volume><fpage>49</fpage><lpage>69</lpage><pub-id pub-id-type="doi">10.3897/zookeys.831.31808</pub-id></mixed-citation></tp:treatment-meta><tp:nomenclature><tp:taxon-name>
              <tp:taxon-name-part taxon-name-part-type="genus" reg="Paralipsis">Paralipsis</tp:taxon-name-part>
              <tp:taxon-name-part taxon-name-part-type="species" reg="rugosa">rugosa</tp:taxon-name-part>
              <object-id xmlns:xlink="http://www.w3.org/1999/xlink" content-type="zoobank" xlink:type="simple">http://zoobank.org/8BA5B5C2-F16E-4006-AAC6-001662AC26B3</object-id>
            </tp:taxon-name><tp:taxon-authority>Tomanović &amp; Starý</tp:taxon-authority><tp:taxon-status xmlns:xlink="http://www.w3.org/1999/xlink" xlink:type="simple">sp. n.</tp:taxon-status><xref ref-type="fig" rid="F7">Figures 15–21</xref></tp:nomenclature><tp:treatment-sec sec-type="material" id="SECID0EBXAI"><title>Material.</title><p><bold>Holotype</bold> female, Moldova, Kišinev, 26.VI.1960, unknown aphid host and host plant, leg. Adaškevič; deposited in the <abbrev xmlns:xlink="http://www.w3.org/1999/xlink" xlink:title="Biology Center, Institute of Entomology, České Budějovice, Czech Republic" id="ABBRID0EJXAI" xlink:type="simple">IECR</abbrev> collection, slide mounted.</p></tp:treatment-sec><tp:treatment-sec sec-type="diagnosis" id="SECID0ENXAI"><title>Diagnosis.</title><p>The new species differs clearly from all known <italic><tp:taxon-name><tp:taxon-name-part taxon-name-part-type="genus" reg="Paralipsis">Paralipsis</tp:taxon-name-part></tp:taxon-name></italic> species in having a strongly rugose propodeum (Figure <xref ref-type="fig" rid="F7">18</xref>) and scutellum (Figure <xref ref-type="fig" rid="F7">17</xref>) that are irregularly deep carinated, while other <italic><tp:taxon-name><tp:taxon-name-part taxon-name-part-type="genus" reg="Paralipsis">Paralipsis</tp:taxon-name-part></tp:taxon-name></italic> species are characterized by a smooth propodeum, sometimes with moderately expressed rugosities. Also, <italic><tp:taxon-name><tp:taxon-name-part taxon-name-part-type="genus" reg="Paralipsis">P.</tp:taxon-name-part><tp:taxon-name-part taxon-name-part-type="species" reg="rugosa">rugosa</tp:taxon-name-part></tp:taxon-name></italic> sp. n. is with F<sub>1</sub> longer than F<sub>2</sub> (the ratio between F<sub>1</sub> and F<sub>2</sub> is approximately 1.15) (Figure <xref ref-type="fig" rid="F7">16</xref>), while <italic><tp:taxon-name><tp:taxon-name-part taxon-name-part-type="genus" reg="Paralipsis">P.</tp:taxon-name-part><tp:taxon-name-part taxon-name-part-type="species" reg="enervis">enervis</tp:taxon-name-part></tp:taxon-name></italic>, <italic><tp:taxon-name><tp:taxon-name-part taxon-name-part-type="genus" reg="Paralipsis">P.</tp:taxon-name-part><tp:taxon-name-part taxon-name-part-type="species" reg="brachycaudi">brachycaudi</tp:taxon-name-part></tp:taxon-name></italic> sp. n., and <italic><tp:taxon-name><tp:taxon-name-part taxon-name-part-type="genus" reg="Paralipsis">P.</tp:taxon-name-part><tp:taxon-name-part taxon-name-part-type="species" reg="planus">planus</tp:taxon-name-part></tp:taxon-name></italic> have F<sub>1</sub> equal or subequal to F<sub>2</sub>. An exception is <italic><tp:taxon-name><tp:taxon-name-part taxon-name-part-type="genus" reg="Paralipsis">P.</tp:taxon-name-part><tp:taxon-name-part taxon-name-part-type="species" reg="tibiator">tibiator</tp:taxon-name-part></tp:taxon-name></italic>, which has much longer F<sub>1</sub> than F<sub>2</sub> (the ratio of F<sub>1</sub> and F<sub>2</sub> is about 1.4). Further, F<sub>1</sub> and F<sub>2</sub> are very short (proportion of length and width of F<sub>1</sub> and F<sub>2</sub> are 1.76 and 1.50, respectively) (Figure <xref ref-type="fig" rid="F7">16</xref>).</p><fig id="F7" position="float" orientation="portrait"><label>Figures 15–21.</label><caption><p><italic><tp:taxon-name><tp:taxon-name-part taxon-name-part-type="genus" reg="Paralipsis">Paralipsis</tp:taxon-name-part><tp:taxon-name-part taxon-name-part-type="species" reg="rugosa">rugosa</tp:taxon-name-part></tp:taxon-name></italic> sp. n., female <bold>15</bold> head, anterior view <bold>16</bold> antennae, lateral view <bold>17</bold> scutellum, dorsal view <bold>18</bold> propodeum, dorsal view <bold>19</bold> second-fourth segments of fore tarsus, dorsal view <bold>20</bold> hind leg, lateral view <bold>21</bold> fore wing.</p></caption><graphic xmlns:xlink="http://www.w3.org/1999/xlink" xlink:href="zookeys-831-049-g007.jpg" position="float" orientation="portrait" xlink:type="simple" id="oo_274613.jpg"/></fig></tp:treatment-sec><tp:treatment-sec sec-type="description" id="SECID0EK3AI"><title>Description.</title><p><italic>Female</italic>: Head rounded, smooth, narrower than mesosoma at tegulae, bearing dense setae (Figure <xref ref-type="fig" rid="F7">15</xref>). Head 1.1 times wider than long medially. Eyes oval, small, with scarse and long setae. Tentorial index 0.67. Clypeus with ten long setae (Figure <xref ref-type="fig" rid="F7">15</xref>). Maxillary and labial palpi with one palpomere each. Ocular-ocelar line: diameter of posterior ocellus: Postocelar line =12:4:14. Malar space: height of eye =11:13. Antenna 15-segmented, slightly thickened at apex (Figure <xref ref-type="fig" rid="F7">16</xref>). Scapus subapically with subparallel side at lateral view. Pedicel subspherical. F<sub>1</sub> (Figure <xref ref-type="fig" rid="F7">16</xref>) longer than F<sub>2</sub> and about 1.76 times as long as its maximum width at the middle, and F<sub>2</sub> and F<sub>3</sub> about 1.50 times as long as its maximum width at the middle. F<sub>1</sub> and F<sub>2</sub> without longitudinal placodes. Penultimate flagellomera 1.6 times as long as wide. F<sub>1,</sub> F<sub>2</sub> and F<sub>3</sub> without, and F<sub>4</sub> with one short longitudinal placode. Flagellomeres covered uniformly with short appressed and semi-erect setae (Figure <xref ref-type="fig" rid="F7">16</xref>).</p><p><italic>Mesosoma</italic>: Mesoscutum smooth, sculptured laterally, with very dense setae laterally. Mesoscutum 1.4 times as long as wide. Scutellum subspherical, strongly rugose with about 15 setae (Figure <xref ref-type="fig" rid="F7">17</xref>). Propodeum (Figure <xref ref-type="fig" rid="F7">18</xref>) extremely rugose. Upper and lower parts of propodeum with 5–6 long setae on each side. Fore wing (Figure <xref ref-type="fig" rid="F7">21</xref>) densely pubescent, with long lower marginal setae, longer than those on fore wing surface. Pterostigma triangular, 1.62 times as long as its width. Vein 2-1A sclerotized. Metacarpus absent. Secondfourth segments (Figure <xref ref-type="fig" rid="F7">19</xref>) of fore tarsus in dorsal view distinctly longer than wide (1.4–1.8 times as long as wide) and medium sized of apical bristles. Hind tibia medially and femur subbasally parallel-sided (Figure <xref ref-type="fig" rid="F7">20</xref>).</p><p><italic>Metasoma</italic>: damaged.</p><p><italic>Length</italic>: head and mesosoma combined about 1 mm; fore wing about 1.7 mm.</p><p><italic>Coloration</italic>: General body color brown. Head brown. Mouthparts light-brown. Scape and pedicel brown with small yellow terminal part. F<sub>1</sub> and F<sub>2</sub> yellow, remaining parts of antennae brown. Mesosoma brown to light-brown. Legs yellow to light-brown.</p><p><italic>Male</italic>: unknown.</p></tp:treatment-sec><tp:treatment-sec sec-type="etymology" id="SECID0EG6AI"><title>Etymology.</title><p>The name of the new species refers to the very rugose propodeum and scutellum.</p></tp:treatment-sec><tp:treatment-sec sec-type="distribution" id="SECID0EL6AI"><title>Distribution.</title><p>Moldova.</p></tp:treatment-sec></tp:taxon-treatment>
